# Supplementary material for: Epigenetic changes mediated by polycomb repressive complex 2 and E2a are associated with drug resistance in a mouse model of lymphoma
Source: Genome Med. 2016 May 4;8:54. doi: 10.1186/s13073-016-0305-0 (PMC4857420; doi:10.1186/s13073-016-0305-0)
Supplement: Additional file 1: — Supplementary Results and Methods. All supplementary figures, tables, legends, results, methods, and references are contained in Additional file 1. (ZIP 2461 kb) [file 13073_2016_305_MOESM1_ESM.zip]

Archive with 2 entries (2 files):
- 20151117_GB_Supplementary_Methods_Results.docx
- 20151118-Supplementary_results.pdf
